# Supplementary material for: Decoding TRIP13’s Role in Gastric Cancer: Implications for Prognosis and Immune Response
Source: Biomedicines. 2025 Sep 15;13(9):2268. doi: 10.3390/biomedicines13092268 (PMC12467871; doi:10.3390/biomedicines13092268)
Supplement: Supplementary file 1 [file biomedicines-13-02268-s001.zip]

Archive with 1 entries (1 files):
- biomedicines-3840849-supplementary.pdf
